# Supplementary material for: L-Rhamnose Dehydrogenase LraA of Aspergillus niger Shows High Substrate Specificity Matching Its Expression Profile
Source: J Fungi (Basel). 2025 Apr 10;11(4):301. doi: 10.3390/jof11040301 (PMC12028159; doi:10.3390/jof11040301)
Supplement: Supplementary file 1 [file jof-11-00301-s001.zip]

Archive with 1 entries (1 files):
- jof-3543430-supplementary.pdf
